# Supplementary material for: Association between Urinary Levels of Aflatoxin and Consumption of Food Linked to Maize or Cow Milk or Dairy Products
Source: Int J Environ Res Public Health. 2020 Apr 6;17(7):2510. doi: 10.3390/ijerph17072510 (PMC7177871; doi:10.3390/ijerph17072510)
Supplement: Supplementary file 1 [file ijerph-17-02510-s001.zip]

Archive with 2 entries (2 files):
- Table S1 Average aflatoxin levels in urine samples of the consumers and non-consumers stratified by occupational exposure.pdf
- Table S1 Average aflatoxin levels in urine samples of the consumers and non-consumers stratified by occupational exposure.xls
